# Supplementary material for: Epigenome overlap measure (EPOM) for comparing tissue/cell types based on chromatin states
Source: BMC Genomics. 2016 Jan 11;17(Suppl 1):10. doi: 10.1186/s12864-015-2303-9 (PMC4895267; doi:10.1186/s12864-015-2303-9)
Supplement: Additional file 6 — Table S1. Top 20 enriched GO terms in enhancer-associated genes in each tissue/cell type. (XLSX 15 kb) [file 12864_2015_2303_MOESM6_ESM.xlsx]

## Sheet: Sheet 1
ESC	ESC	iPSC	iPSC	ES-deriv	ES-deriv	Blood & T-cell	Blood & T-cell	HSC & B-cell	HSC & B-cell	Mesench	Mesench	Epithelial	Epithelial	Neurosph	Neurosph	Thymus	Thymus	Brain	Brain	Muscle	Muscle	Heart	Heart	Sm. Muscle	Sm. Muscle	Digestive	Digestive	Other	Other	ENCODE2012	ENCODE2012
GO:0008543	fibroblast growth factor receptor signaling pathway	GO:0008543	fibroblast growth factor receptor signaling pathway	GO:0090090	negative regulation of canonical Wnt signaling pathway	GO:0016032	viral process	GO:0007219	Notch signaling pathway	GO:0045944	positive regulation of transcription from RNA polymerase II promoter	GO:0031053	primary miRNA processing	GO:0043547	positive regulation of GTPase activity	GO:0032703	negative regulation of interleukin-2 production	GO:0007268	synaptic transmission	GO:0007219	Notch signaling pathway	GO:0008543	fibroblast growth factor receptor signaling pathway	GO:0008543	fibroblast growth factor receptor signaling pathway	GO:0006644	phospholipid metabolic process	GO:0002260	lymphocyte homeostasis	GO:0007252	I-kappaB phosphorylation
GO:0007268	synaptic transmission	GO:0007268	synaptic transmission	GO:0007219	Notch signaling pathway	GO:0034142	toll-like receptor 4 signaling pathway	GO:0045087	innate immune response	GO:0045893	positive regulation of transcription, DNA-templated	GO:0090090	negative regulation of canonical Wnt signaling pathway	GO:0007411	axon guidance	GO:0045893	positive regulation of transcription, DNA-templated	GO:0043547	positive regulation of GTPase activity	GO:0006936	muscle contraction	GO:0002027	regulation of heart rate	GO:0045944	positive regulation of transcription from RNA polymerase II promoter	GO:0044281	small molecule metabolic process	GO:0050863	regulation of T cell activation	GO:0033387	putrescine biosynthetic process from ornithine
GO:0000122	negative regulation of transcription from RNA polymerase II promoter	GO:0060070	canonical Wnt signaling pathway	GO:0045893	positive regulation of transcription, DNA-templated	GO:0002224	toll-like receptor signaling pathway	GO:0034142	toll-like receptor 4 signaling pathway	GO:0044281	small molecule metabolic process	GO:0007179	transforming growth factor beta receptor signaling pathway	GO:0007268	synaptic transmission	GO:0030166	proteoglycan biosynthetic process	GO:0007411	axon guidance	GO:0007517	muscle organ development	GO:0006382	adenosine to inosine editing	GO:0007155	cell adhesion	GO:0016266	O-glycan processing	GO:0043303	mast cell degranulation	GO:0000165	MAPK cascade
GO:0001764	neuron migration	GO:0045893	positive regulation of transcription, DNA-templated	GO:0060174	limb bud formation	GO:0007219	Notch signaling pathway	GO:0002224	toll-like receptor signaling pathway	GO:0035335	peptidyl-tyrosine dephosphorylation	GO:0043065	positive regulation of apoptotic process	GO:0060350	endochondral bone morphogenesis	GO:0048861	leukemia inhibitory factor signaling pathway	GO:0071805	potassium ion transmembrane transport	GO:0030049	muscle filament sliding	GO:0055010	ventricular cardiac muscle tissue morphogenesis	GO:0030509	BMP signaling pathway	GO:0006805	xenobiotic metabolic process	GO:0045860	positive regulation of protein kinase activity	GO:0030522	intracellular receptor signaling pathway
GO:0002063	chondrocyte development	GO:0090090	negative regulation of canonical Wnt signaling pathway	GO:0045165	cell fate commitment	GO:0002756	MyD88-independent toll-like receptor signaling pathway	GO:0008543	fibroblast growth factor receptor signaling pathway	GO:0043547	positive regulation of GTPase activity	GO:0070055	HAC1-type intron splice site recognition and cleavage	GO:0007399	nervous system development	GO:1902731	negative regulation of chondrocyte proliferation	GO:0051056	regulation of small GTPase mediated signal transduction	GO:0045944	positive regulation of transcription from RNA polymerase II promoter	GO:0043547	positive regulation of GTPase activity	GO:0007411	axon guidance	GO:0046474	glycerophospholipid biosynthetic process	GO:0042110	T cell activation	GO:0002309	T cell proliferation involved in immune response
GO:0045893	positive regulation of transcription, DNA-templated	GO:0007411	axon guidance	GO:0050999	regulation of nitric-oxide synthase activity	GO:0010467	gene expression	GO:0019369	arachidonic acid metabolic process	GO:0016032	viral process	GO:0007568	aging	GO:0001764	neuron migration	GO:0061036	positive regulation of cartilage development	GO:0051965	positive regulation of synapse assembly	GO:0045214	sarcomere organization	GO:1902430	negative regulation of beta-amyloid formation	GO:0000122	negative regulation of transcription from RNA polymerase II promoter	GO:0006470	protein dephosphorylation	GO:0019722	calcium-mediated signaling	GO:0009263	deoxyribonucleotide biosynthetic process
GO:0019827	stem cell maintenance	GO:0007191	adenylate cyclase-activating dopamine receptor signaling pathway	GO:0030182	neuron differentiation	GO:0019221	cytokine-mediated signaling pathway	GO:0043547	positive regulation of GTPase activity	GO:0006886	intracellular protein transport	GO:0015811	L-cystine transport	GO:0061036	positive regulation of cartilage development	GO:0006661	phosphatidylinositol biosynthetic process	GO:0006470	protein dephosphorylation	GO:0048741	skeletal muscle fiber development	GO:0070055	HAC1-type intron splice site recognition and cleavage	GO:0030198	extracellular matrix organization	GO:0007219	Notch signaling pathway	GO:0007265	Ras protein signal transduction	GO:0051092	positive regulation of NF-kappaB transcription factor activity
GO:0030509	BMP signaling pathway	GO:0051965	positive regulation of synapse assembly	GO:0043517	positive regulation of DNA damage response, signal transduction by p53 class mediator	GO:0035666	TRIF-dependent toll-like receptor signaling pathway	GO:0019372	lipoxygenase pathway	GO:0048011	neurotrophin TRK receptor signaling pathway	GO:0006361	transcription initiation from RNA polymerase I promoter	GO:0097503	sialylation	GO:0035335	peptidyl-tyrosine dephosphorylation	GO:0007264	small GTPase mediated signal transduction	GO:0008543	fibroblast growth factor receptor signaling pathway	GO:0030049	muscle filament sliding	GO:0045892	negative regulation of transcription, DNA-templated	GO:0055085	transmembrane transport	GO:0009967	positive regulation of signal transduction	GO:0034720	histone H3-K4 demethylation
GO:0051965	positive regulation of synapse assembly	GO:0000122	negative regulation of transcription from RNA polymerase II promoter	GO:0006729	tetrahydrobiopterin biosynthetic process	GO:0000398	mRNA splicing, via spliceosome	GO:0007165	signal transduction	GO:0048008	platelet-derived growth factor receptor signaling pathway	GO:0002755	MyD88-dependent toll-like receptor signaling pathway	GO:0048013	ephrin receptor signaling pathway	GO:0006198	cAMP catabolic process	GO:0007409	axonogenesis	GO:0003009	skeletal muscle contraction	GO:0045214	sarcomere organization	GO:0090090	negative regulation of canonical Wnt signaling pathway	GO:0043547	positive regulation of GTPase activity	GO:0007229	integrin-mediated signaling pathway	GO:0042129	regulation of T cell proliferation
GO:0007411	axon guidance	GO:0035235	ionotropic glutamate receptor signaling pathway	GO:0061314	Notch signaling involved in heart development	GO:0070936	protein K48-linked ubiquitination	GO:0048011	neurotrophin TRK receptor signaling pathway	GO:0008543	fibroblast growth factor receptor signaling pathway	GO:0048011	neurotrophin TRK receptor signaling pathway	GO:1902731	negative regulation of chondrocyte proliferation	GO:0060350	endochondral bone morphogenesis	GO:0043065	positive regulation of apoptotic process	GO:0006382	adenosine to inosine editing	GO:0060048	cardiac muscle contraction	GO:0001525	angiogenesis	GO:0030010	establishment of cell polarity	GO:0050852	T cell receptor signaling pathway	GO:0033169	histone H3-K9 demethylation
GO:0045944	positive regulation of transcription from RNA polymerase II promoter	GO:0090116	C-5 methylation of cytosine	GO:0008285	negative regulation of cell proliferation	GO:0006974	cellular response to DNA damage stimulus	GO:0006954	inflammatory response	GO:0006470	protein dephosphorylation	GO:0016077	snoRNA catabolic process	GO:0060070	canonical Wnt signaling pathway	GO:0043547	positive regulation of GTPase activity	GO:0030010	establishment of cell polarity	GO:0008286	insulin receptor signaling pathway	GO:0090502	RNA phosphodiester bond hydrolysis, endonucleolytic	GO:0045893	positive regulation of transcription, DNA-templated	GO:0033169	histone H3-K9 demethylation	GO:0002250	adaptive immune response	GO:0045893	positive regulation of transcription, DNA-templated
GO:0006366	transcription from RNA polymerase II promoter	GO:0030178	negative regulation of Wnt signaling pathway	GO:0048014	Tie signaling pathway	GO:0006915	apoptotic process	GO:0019221	cytokine-mediated signaling pathway	GO:0090305	nucleic acid phosphodiester bond hydrolysis	GO:0038162	erythropoietin-mediated signaling pathway	GO:0007417	central nervous system development	GO:0045892	negative regulation of transcription, DNA-templated	GO:0048013	ephrin receptor signaling pathway	GO:0007519	skeletal muscle tissue development	GO:0006644	phospholipid metabolic process	GO:0018108	peptidyl-tyrosine phosphorylation	GO:0030855	epithelial cell differentiation	GO:0038095	Fc-epsilon receptor signaling pathway	GO:0033209	tumor necrosis factor-mediated signaling pathway
GO:0061036	positive regulation of cartilage development	GO:0008284	positive regulation of cell proliferation	GO:0090263	positive regulation of canonical Wnt signaling pathway	GO:0016567	protein ubiquitination	GO:0007596	blood coagulation	GO:0043065	positive regulation of apoptotic process	GO:1902186	regulation of viral release from host cell	GO:1902430	negative regulation of beta-amyloid formation	GO:0060374	mast cell differentiation	GO:0006816	calcium ion transport	GO:0045664	regulation of neuron differentiation	GO:0006729	tetrahydrobiopterin biosynthetic process	GO:0030324	lung development	GO:0070055	HAC1-type intron splice site recognition and cleavage	GO:0030168	platelet activation	GO:0002541	activation of plasma proteins involved in acute inflammatory response
GO:0035235	ionotropic glutamate receptor signaling pathway	GO:0045944	positive regulation of transcription from RNA polymerase II promoter	GO:0030178	negative regulation of Wnt signaling pathway	GO:0050852	T cell receptor signaling pathway	GO:0051092	positive regulation of NF-kappaB transcription factor activity	GO:0016567	protein ubiquitination	GO:0019433	triglyceride catabolic process	GO:0035023	regulation of Rho protein signal transduction	GO:0070098	chemokine-mediated signaling pathway	GO:0048011	neurotrophin TRK receptor signaling pathway	GO:0097503	sialylation	GO:0035335	peptidyl-tyrosine dephosphorylation	GO:0003148	outflow tract septum morphogenesis	GO:0006656	phosphatidylcholine biosynthetic process	GO:0006955	immune response	GO:0006481	C-terminal protein methylation
GO:0090090	negative regulation of canonical Wnt signaling pathway	GO:0071805	potassium ion transmembrane transport	GO:0008543	fibroblast growth factor receptor signaling pathway	GO:0008380	RNA splicing	GO:0060333	interferon-gamma-mediated signaling pathway	GO:0008285	negative regulation of cell proliferation	GO:0042511	positive regulation of tyrosine phosphorylation of Stat1 protein	GO:0035235	ionotropic glutamate receptor signaling pathway	GO:0050852	T cell receptor signaling pathway	GO:0055085	transmembrane transport	GO:0043547	positive regulation of GTPase activity	GO:0010881	regulation of cardiac muscle contraction by regulation of the release of sequestered calcium ion	GO:0008285	negative regulation of cell proliferation	GO:0006094	gluconeogenesis	GO:0006954	inflammatory response	GO:0009956	radial pattern formation
GO:0003151	outflow tract morphogenesis	GO:0042472	inner ear morphogenesis	GO:0009948	anterior/posterior axis specification	GO:0002755	MyD88-dependent toll-like receptor signaling pathway	GO:0045893	positive regulation of transcription, DNA-templated	GO:0060325	face morphogenesis	GO:1902430	negative regulation of beta-amyloid formation	GO:0007219	Notch signaling pathway	GO:1902430	negative regulation of beta-amyloid formation	GO:0035556	intracellular signal transduction	GO:0070055	HAC1-type intron splice site recognition and cleavage	GO:0072661	protein targeting to plasma membrane	GO:0048286	lung alveolus development	GO:0042593	glucose homeostasis	GO:0035556	intracellular signal transduction	GO:0010725	regulation of primitive erythrocyte differentiation
GO:0035116	embryonic hindlimb morphogenesis	GO:0007601	visual perception	GO:0060070	canonical Wnt signaling pathway	GO:0000278	mitotic cell cycle	GO:0031295	T cell costimulation	GO:0010467	gene expression	GO:0008284	positive regulation of cell proliferation	GO:0045666	positive regulation of neuron differentiation	GO:0006950	response to stress	GO:0034047	regulation of protein phosphatase type 2A activity	GO:0006937	regulation of muscle contraction	GO:0050999	regulation of nitric-oxide synthase activity	GO:0061304	retinal blood vessel morphogenesis	GO:0070830	tight junction assembly	GO:0007596	blood coagulation	GO:0042501	serine phosphorylation of STAT protein
GO:0008284	positive regulation of cell proliferation	GO:0035249	synaptic transmission, glutamatergic	GO:0043065	positive regulation of apoptotic process	GO:0016925	protein sumoylation	GO:0002756	MyD88-independent toll-like receptor signaling pathway	GO:0007179	transforming growth factor beta receptor signaling pathway	GO:0051453	regulation of intracellular pH	GO:0071805	potassium ion transmembrane transport	GO:0006955	immune response	GO:0035335	peptidyl-tyrosine dephosphorylation	GO:0060394	negative regulation of pathway-restricted SMAD protein phosphorylation	GO:0071436	sodium ion export	GO:0005980	glycogen catabolic process	GO:0048013	ephrin receptor signaling pathway	GO:0010467	gene expression	GO:0060849	regulation of transcription involved in lymphatic endothelial cell fate commitment
GO:0060384	innervation	GO:0048016	inositol phosphate-mediated signaling	GO:0050919	negative chemotaxis	GO:0048011	neurotrophin TRK receptor signaling pathway	GO:0006955	immune response	GO:0034097	response to cytokine	GO:0030335	positive regulation of cell migration	GO:0007158	neuron cell-cell adhesion	GO:0050690	regulation of defense response to virus by virus	GO:0007399	nervous system development	GO:0060070	canonical Wnt signaling pathway	GO:0086100	endothelin receptor signaling pathway	GO:0022617	extracellular matrix disassembly	GO:0008284	positive regulation of cell proliferation	GO:0045087	innate immune response	GO:0097639	L-lysine import across plasma membrane
GO:0007218	neuropeptide signaling pathway	GO:0007218	neuropeptide signaling pathway	GO:0010894	negative regulation of steroid biosynthetic process	GO:0006397	mRNA processing	GO:0030890	positive regulation of B cell proliferation	GO:0043647	inositol phosphate metabolic process	GO:0051592	response to calcium ion	GO:0030166	proteoglycan biosynthetic process	GO:0030334	regulation of cell migration	GO:0007218	neuropeptide signaling pathway	GO:0032869	cellular response to insulin stimulus	GO:0048008	platelet-derived growth factor receptor signaling pathway	GO:0010862	positive regulation of pathway-restricted SMAD protein phosphorylation	GO:0006493	protein O-linked glycosylation	GO:0000002	mitochondrial genome maintenance	GO:0097640	L-ornithine import across plasma membrane
