# Supplementary material for: Epigenome overlap measure (EPOM) for comparing tissue/cell types based on chromatin states
Source: BMC Genomics. 2016 Jan 11;17(Suppl 1):10. doi: 10.1186/s12864-015-2303-9 (PMC4895267; doi:10.1186/s12864-015-2303-9)
Supplement: Additional file 7 — Table S2. Top 20 enriched GO terms in promoter-associated genes in each tissue/cell type. (XLSX 16 kb) [file 12864_2015_2303_MOESM7_ESM.xlsx]

## Sheet: Sheet 1
ESC	ESC	iPSC	iPSC	ES-deriv	ES-deriv	Blood & T-cell	Blood & T-cell	HSC & B-cell	HSC & B-cell	Mesench	Mesench	Epithelial	Epithelial	Neurosph	Neurosph	Thymus	Thymus	Brain	Brain	Muscle	Muscle	Heart	Heart	Sm. Muscle	Sm. Muscle	Digestive	Digestive	Other	Other	ENCODE2012	ENCODE2012
GO:0008543	fibroblast growth factor receptor signaling pathway	GO:0015696	ammonium transport	GO:0090090	negative regulation of canonical Wnt signaling pathway	GO:0006351	transcription, DNA-templated	GO:0007219	Notch signaling pathway	GO:0008543	fibroblast growth factor receptor signaling pathway	GO:0031145	anaphase-promoting complex-dependent proteasomal ubiquitin-dependent protein catabolic process	GO:0017183	peptidyl-diphthamide biosynthetic process from peptidyl-histidine	GO:1902731	negative regulation of chondrocyte proliferation	GO:0007268	synaptic transmission	GO:0007517	muscle organ development	GO:0006382	adenosine to inosine editing	GO:0008543	fibroblast growth factor receptor signaling pathway	GO:0008543	fibroblast growth factor receptor signaling pathway	GO:0009880	embryonic pattern specification	GO:0031124	mRNA 3'-end processing
GO:0090090	negative regulation of canonical Wnt signaling pathway	GO:0031018	endocrine pancreas development	GO:0010894	negative regulation of steroid biosynthetic process	GO:0045893	positive regulation of transcription, DNA-templated	GO:0034142	toll-like receptor 4 signaling pathway	GO:0045944	positive regulation of transcription from RNA polymerase II promoter	GO:0007339	binding of sperm to zona pellucida	GO:0071805	potassium ion transmembrane transport	GO:0030166	proteoglycan biosynthetic process	GO:0071805	potassium ion transmembrane transport	GO:0008543	fibroblast growth factor receptor signaling pathway	GO:0030049	muscle filament sliding	GO:0045944	positive regulation of transcription from RNA polymerase II promoter	GO:0006470	protein dephosphorylation	GO:0030324	lung development	GO:0035335	peptidyl-tyrosine dephosphorylation
GO:0030178	negative regulation of Wnt signaling pathway	GO:0008543	fibroblast growth factor receptor signaling pathway	GO:0030213	hyaluronan biosynthetic process	GO:0000278	mitotic cell cycle	GO:0036265	RNA (guanine-N7)-methylation	GO:0007179	transforming growth factor beta receptor signaling pathway	GO:0001867	complement activation, lectin pathway	GO:0007268	synaptic transmission	GO:0036265	RNA (guanine-N7)-methylation	GO:0007218	neuropeptide signaling pathway	GO:0070055	HAC1-type intron splice site recognition and cleavage	GO:0055010	ventricular cardiac muscle tissue morphogenesis	GO:2000780	negative regulation of double-strand break repair	GO:0006646	phosphatidylethanolamine biosynthetic process	GO:0007399	nervous system development	GO:0002541	activation of plasma proteins involved in acute inflammatory response
GO:0007268	synaptic transmission	GO:0045944	positive regulation of transcription from RNA polymerase II promoter	GO:0030311	poly-N-acetyllactosamine biosynthetic process	GO:0006974	cellular response to DNA damage stimulus	GO:0043547	positive regulation of GTPase activity	GO:0030199	collagen fibril organization	GO:0017183	peptidyl-diphthamide biosynthetic process from peptidyl-histidine	GO:0007601	visual perception	GO:0061036	positive regulation of cartilage development	GO:0016255	attachment of GPI anchor to protein	GO:0007519	skeletal muscle tissue development	GO:0060413	atrial septum morphogenesis	GO:0036265	RNA (guanine-N7)-methylation	GO:0006805	xenobiotic metabolic process	GO:0006357	regulation of transcription from RNA polymerase II promoter	GO:0097639	L-lysine import across plasma membrane
GO:0007252	I-kappaB phosphorylation	GO:0038084	vascular endothelial growth factor signaling pathway	GO:1902358	sulfate transmembrane transport	GO:0043547	positive regulation of GTPase activity	GO:0000398	mRNA splicing, via spliceosome	GO:0035335	peptidyl-tyrosine dephosphorylation	GO:0006423	cysteinyl-tRNA aminoacylation	GO:0031018	endocrine pancreas development	GO:0060350	endochondral bone morphogenesis	GO:0090141	positive regulation of mitochondrial fission	GO:0043547	positive regulation of GTPase activity	GO:1902430	negative regulation of beta-amyloid formation	GO:0001525	angiogenesis	GO:0007219	Notch signaling pathway	GO:0030154	cell differentiation	GO:0097640	L-ornithine import across plasma membrane
GO:0036092	phosphatidylinositol-3-phosphate biosynthetic process	GO:0045893	positive regulation of transcription, DNA-templated	GO:0043517	positive regulation of DNA damage response, signal transduction by p53 class mediator	GO:0006468	protein phosphorylation	GO:0002755	MyD88-dependent toll-like receptor signaling pathway	GO:0030198	extracellular matrix organization	GO:0060124	positive regulation of growth hormone secretion	GO:0031297	replication fork processing	GO:0030578	PML body organization	GO:0034765	regulation of ion transmembrane transport	GO:0006361	transcription initiation from RNA polymerase I promoter	GO:0086100	endothelin receptor signaling pathway	GO:0042474	middle ear morphogenesis	GO:0051298	centrosome duplication	GO:0000122	negative regulation of transcription from RNA polymerase II promoter	GO:0006369	termination of RNA polymerase II transcription
GO:0000122	negative regulation of transcription from RNA polymerase II promoter	GO:0090090	negative regulation of canonical Wnt signaling pathway	GO:0006506	GPI anchor biosynthetic process	GO:0031145	anaphase-promoting complex-dependent proteasomal ubiquitin-dependent protein catabolic process	GO:0002224	toll-like receptor signaling pathway	GO:0008285	negative regulation of cell proliferation	GO:0007179	transforming growth factor beta receptor signaling pathway	GO:0050896	response to stimulus	GO:0016032	viral process	GO:0051084	'de novo' posttranslational protein folding	GO:0007219	Notch signaling pathway	GO:0036265	RNA (guanine-N7)-methylation	GO:0003148	outflow tract septum morphogenesis	GO:0055085	transmembrane transport	GO:0006351	transcription, DNA-templated	GO:0006406	mRNA export from nucleus
GO:0001764	neuron migration	GO:2000311	regulation of alpha-amino-3-hydroxy-5-methyl-4-isoxazole propionate selective glutamate receptor activity	GO:0061384	heart trabecula morphogenesis	GO:0006888	ER to Golgi vesicle-mediated transport	GO:0008543	fibroblast growth factor receptor signaling pathway	GO:0007160	cell-matrix adhesion	GO:0019395	fatty acid oxidation	GO:0007399	nervous system development	GO:0000122	negative regulation of transcription from RNA polymerase II promoter	GO:1902430	negative regulation of beta-amyloid formation	GO:0006936	muscle contraction	GO:0070935	3'-UTR-mediated mRNA stabilization	GO:0060413	atrial septum morphogenesis	GO:0048013	ephrin receptor signaling pathway	GO:0000002	mitochondrial genome maintenance	GO:0002537	nitric oxide production involved in inflammatory response
GO:0018243	protein O-linked glycosylation via threonine	GO:0000122	negative regulation of transcription from RNA polymerase II promoter	GO:0055008	cardiac muscle tissue morphogenesis	GO:0000122	negative regulation of transcription from RNA polymerase II promoter	GO:0034134	toll-like receptor 2 signaling pathway	GO:0060325	face morphogenesis	GO:0018108	peptidyl-tyrosine phosphorylation	GO:0035235	ionotropic glutamate receptor signaling pathway	GO:0002063	chondrocyte development	GO:0007399	nervous system development	GO:2000573	positive regulation of DNA biosynthetic process	GO:0007507	heart development	GO:1902430	negative regulation of beta-amyloid formation	GO:0016266	O-glycan processing	GO:0000003	reproduction	GO:0002543	activation of blood coagulation via clotting cascade
GO:0016077	snoRNA catabolic process	GO:0045892	negative regulation of transcription, DNA-templated	GO:0030901	midbrain development	GO:0010467	gene expression	GO:0048008	platelet-derived growth factor receptor signaling pathway	GO:0010595	positive regulation of endothelial cell migration	GO:0010742	macrophage derived foam cell differentiation	GO:0000165	MAPK cascade	GO:0006507	GPI anchor release	GO:0006813	potassium ion transport	GO:0035590	purinergic nucleotide receptor signaling pathway	GO:0060048	cardiac muscle contraction	GO:0050847	progesterone receptor signaling pathway	GO:0046835	carbohydrate phosphorylation	GO:0000011	vacuole inheritance	GO:0010641	positive regulation of platelet-derived growth factor receptor signaling pathway
GO:0033387	putrescine biosynthetic process from ornithine	GO:0007268	synaptic transmission	GO:0030182	neuron differentiation	GO:0016567	protein ubiquitination	GO:0006094	gluconeogenesis	GO:0045893	positive regulation of transcription, DNA-templated	GO:0016486	peptide hormone processing	GO:0021549	cerebellum development	GO:0009157	deoxyribonucleoside monophosphate biosynthetic process	GO:0019226	transmission of nerve impulse	GO:0030049	muscle filament sliding	GO:0003148	outflow tract septum morphogenesis	GO:0008284	positive regulation of cell proliferation	GO:0016077	snoRNA catabolic process	GO:0000012	single strand break repair	GO:0055098	response to low-density lipoprotein particle
GO:0045944	positive regulation of transcription from RNA polymerase II promoter	GO:0030433	ER-associated ubiquitin-dependent protein catabolic process	GO:0071560	cellular response to transforming growth factor beta stimulus	GO:0006325	chromatin organization	GO:0002756	MyD88-independent toll-like receptor signaling pathway	GO:0042474	middle ear morphogenesis	GO:0051439	regulation of ubiquitin-protein ligase activity involved in mitotic cell cycle	GO:0007417	central nervous system development	GO:0015833	peptide transport	GO:0006085	acetyl-CoA biosynthetic process	GO:0048146	positive regulation of fibroblast proliferation	GO:0032780	negative regulation of ATPase activity	GO:0007411	axon guidance	GO:0034587	piRNA metabolic process	GO:0000018	regulation of DNA recombination	GO:0030576	Cajal body organization
GO:0050679	positive regulation of epithelial cell proliferation	GO:0006085	acetyl-CoA biosynthetic process	GO:0007223	Wnt signaling pathway, calcium modulating pathway	GO:0045944	positive regulation of transcription from RNA polymerase II promoter	GO:0071222	cellular response to lipopolysaccharide	GO:0000188	inactivation of MAPK activity	GO:0007565	female pregnancy	GO:0045666	positive regulation of neuron differentiation	GO:0038084	vascular endothelial growth factor signaling pathway	GO:0034088	maintenance of mitotic sister chromatid cohesion	GO:1901642	nucleoside transmembrane transport	GO:0002027	regulation of heart rate	GO:0030198	extracellular matrix organization	GO:0032233	positive regulation of actin filament bundle assembly	GO:0000019	regulation of mitotic recombination	GO:0035583	sequestering of TGFbeta in extracellular matrix
GO:0003309	type B pancreatic cell differentiation	GO:0051983	regulation of chromosome segregation	GO:0031123	RNA 3'-end processing	GO:0017148	negative regulation of translation	GO:0015031	protein transport	GO:0090503	RNA phosphodiester bond hydrolysis, exonucleolytic	GO:0031638	zymogen activation	GO:0045944	positive regulation of transcription from RNA polymerase II promoter	GO:0006423	cysteinyl-tRNA aminoacylation	GO:0051673	membrane disruption in other organism	GO:0048008	platelet-derived growth factor receptor signaling pathway	GO:0031572	G2 DNA damage checkpoint	GO:0006423	cysteinyl-tRNA aminoacylation	GO:0001525	angiogenesis	GO:0000022	mitotic spindle elongation	GO:0097638	L-arginine import across plasma membrane
GO:0010838	positive regulation of keratinocyte proliferation	GO:0071173	spindle assembly checkpoint	GO:0035582	sequestering of BMP in extracellular matrix	GO:0002827	positive regulation of T-helper 1 type immune response	GO:0045087	innate immune response	GO:0030512	negative regulation of transforming growth factor beta receptor signaling pathway	GO:0043647	inositol phosphate metabolic process	GO:0007156	homophilic cell adhesion	GO:0070098	chemokine-mediated signaling pathway	GO:0048172	regulation of short-term neuronal synaptic plasticity	GO:0048741	skeletal muscle fiber development	GO:0043039	tRNA aminoacylation	GO:0006198	cAMP catabolic process	GO:0031018	endocrine pancreas development	GO:0000023	maltose metabolic process	GO:1903401	L-lysine transmembrane transport
GO:0071435	potassium ion export	GO:0072488	ammonium transmembrane transport	GO:0030203	glycosaminoglycan metabolic process	GO:0033169	histone H3-K9 demethylation	GO:0007030	Golgi organization	GO:0006468	protein phosphorylation	GO:0051436	negative regulation of ubiquitin-protein ligase activity involved in mitotic cell cycle	GO:0001764	neuron migration	GO:0070534	protein K63-linked ubiquitination	GO:0008543	fibroblast growth factor receptor signaling pathway	GO:0009991	response to extracellular stimulus	GO:1902960	negative regulation of aspartic-type endopeptidase activity involved in amyloid precursor protein catabolic process	GO:0008589	regulation of smoothened signaling pathway	GO:0097503	sialylation	GO:0000027	ribosomal large subunit assembly	GO:0006398	histone mRNA 3'-end processing
GO:0007399	nervous system development	GO:0019226	transmission of nerve impulse	GO:0030514	negative regulation of BMP signaling pathway	GO:0036265	RNA (guanine-N7)-methylation	GO:0060325	face morphogenesis	GO:0044281	small molecule metabolic process	GO:0060314	regulation of ryanodine-sensitive calcium-release channel activity	GO:2000311	regulation of alpha-amino-3-hydroxy-5-methyl-4-isoxazole propionate selective glutamate receptor activity	GO:0016925	protein sumoylation	GO:0021549	cerebellum development	GO:0010894	negative regulation of steroid biosynthetic process	GO:0071435	potassium ion export	GO:0003180	aortic valve morphogenesis	GO:0043046	DNA methylation involved in gamete generation	GO:0000028	ribosomal small subunit assembly	GO:0007598	blood coagulation, extrinsic pathway
GO:0071805	potassium ion transmembrane transport	GO:0097191	extrinsic apoptotic signaling pathway	GO:0017183	peptidyl-diphthamide biosynthetic process from peptidyl-histidine	GO:0019509	L-methionine biosynthetic process from methylthioadenosine	GO:0060333	interferon-gamma-mediated signaling pathway	GO:0016055	Wnt signaling pathway	GO:0071230	cellular response to amino acid stimulus	GO:0016055	Wnt signaling pathway	GO:0002250	adaptive immune response	GO:0051965	positive regulation of synapse assembly	GO:0035793	positive regulation of metanephric mesenchymal cell migration by platelet-derived growth factor receptor-beta signaling pathway	GO:0042760	very long-chain fatty acid catabolic process	GO:0060445	branching involved in salivary gland morphogenesis	GO:0042073	intraciliary transport	GO:0000038	very long-chain fatty acid metabolic process	GO:0016926	protein desumoylation
GO:0031018	endocrine pancreas development	GO:0035584	calcium-mediated signaling using intracellular calcium source	GO:0001947	heart looping	GO:0016032	viral process	GO:0038123	toll-like receptor TLR1:TLR2 signaling pathway	GO:0001525	angiogenesis	GO:0006361	transcription initiation from RNA polymerase I promoter	GO:0007219	Notch signaling pathway	GO:0045875	negative regulation of sister chromatid cohesion	GO:0055085	transmembrane transport	GO:0008053	mitochondrial fusion	GO:0050999	regulation of nitric-oxide synthase activity	GO:0071657	positive regulation of granulocyte colony-stimulating factor production	GO:0010742	macrophage derived foam cell differentiation	GO:0000042	protein targeting to Golgi	GO:1903352	L-ornithine transmembrane transport
GO:0035556	intracellular signal transduction	GO:0006656	phosphatidylcholine biosynthetic process	GO:0007218	neuropeptide signaling pathway	GO:0006355	regulation of transcription, DNA-templated	GO:0038124	toll-like receptor TLR6:TLR2 signaling pathway	GO:0007229	integrin-mediated signaling pathway	GO:0010815	bradykinin catabolic process	GO:0021537	telencephalon development	GO:0045919	positive regulation of cytolysis	GO:0036158	outer dynein arm assembly	GO:1901741	positive regulation of myoblast fusion	GO:0051891	positive regulation of cardioblast differentiation	GO:1902960	negative regulation of aspartic-type endopeptidase activity involved in amyloid precursor protein catabolic process	GO:0010894	negative regulation of steroid biosynthetic process	GO:0000045	autophagic vacuole assembly	GO:0050927	positive regulation of positive chemotaxis
																					0
