# Supplementary material for: Epigenome overlap measure (EPOM) for comparing tissue/cell types based on chromatin states
Source: BMC Genomics. 2016 Jan 11;17(Suppl 1):10. doi: 10.1186/s12864-015-2303-9 (PMC4895267; doi:10.1186/s12864-015-2303-9)
Supplement: Additional file 9 — Table S3. Number of candidate associated enhancers (or promoters) of the eight histone modifications marks. (XLSX 10 kb) [file 12864_2015_2303_MOESM9_ESM.xlsx]

## Sheet: Sheet1
HM	# of candidate associated enhancer	# of candidate associated promoter
H3K4me1	1646842	533086
H3K27ac	834975	306062
H3K4me3	968171	567410
H3K9me3	348162	171317
H3K27me3	1075460	540554
H3K36me3	1227841	334965
H3K9ac	783884	365370
DNase	1540995	560722
Note: Table S3 gives the number of candidate associated enhancers (or promoters) for each histone modification mark identified in Step 1 (ANOVA).
